# Supplementary material for: Effect of optical blurring of X-ray source on breast tomosynthesis image quality: Modulation transfer function, anatomical noise power spectrum, and signal detectability perspectives
Source: PLoS One. 2022 May 19;17(5):e0267850. doi: 10.1371/journal.pone.0267850 (PMC9119460; doi:10.1371/journal.pone.0267850)
Supplement: S1 File — SNRt values by each of the three mathematical model observers for reconstructed images of simulated and BR3D breast phantoms. (XLSX) [file pone.0267850.s001.xlsx]

## Sheet: Sheet1
SNRt value by each of mathematical model observers
Simulated Breast Phantom	Step-and-shoot mode				Continuous mode
	1 mm	2 mm	5 mm		1 mm	2 mm	5 mm
Observer 1	2.4884	3.1938	4.3573		2.0382	2.829	4.1911
Observer 2	2.5865	3.2061	4.3936		2.0305	2.7123	4.1147
Observer 3	2.5619	3.1416	4.4955		1.9342	2.9401	3.8208
Average	2.5456	3.1805	4.41547		2.00097	2.82713	4.0422
BR3D Breast Phantom	Step-and-shoot mode				Continuous mode
	1 mm	2 mm	5 mm		1 mm	2 mm	5 mm
Observer 1	2.3876	3.1239	4.3752		1.7699	2.4795	3.7965
Observer 2	1.7992	2.4674	3.771		1.5099	2.1207	3.8632
Observer 3	2.2842	2.5272	3.5425		1.7288	2.4236	3.9052
Average	2.157	2.70617	3.89623		1.66953	2.34127	3.85497
